# Supplementary material for: Proteasomal Degradation of Mutant Huntingtin Exon1 Regulates Autophagy
Source: Cells. 2025 Dec 30;15(1):68. doi: 10.3390/cells15010068 (PMC12785617; doi:10.3390/cells15010068)
Supplement: Supplementary file 1 [file cells-15-00068-s001.zip]

Archive with 1 entries (1 files):
- cells-4015257-supplementary.pdf
